# Supplementary material for: Defining post-acute COVID-19 syndrome (PACS) by an epigenetic biosignature in peripheral blood mononuclear cells
Source: Clin Epigenetics. 2022 Dec 14;14:172. doi: 10.1186/s13148-022-01398-1 (PMC9748378; doi:10.1186/s13148-022-01398-1)
Supplement: Supplementary file 2 — Additional file 2. Supplementary Table S4. [file 13148_2022_1398_MOESM2_ESM.xlsx]

## Sheet: Table_S4a
Supplementary Table S4a. Differentially methylated CpG sites (DMC) in PACS compared to CC19. List of 197 DMC from PACS (n=8) vs. CC19 (n=14) using absolute MMD > 0.2 and FDR adjusted p-value < 0.05.
Probe_ID	Official gene name	CHR_hg38	Start	End	Strand	MMDa	P-Value	Adj. P-Value	Direction of DNA methylation changeb
cg17743850	ABI3BP	chr3	100846560	100846562	-	0.200748	5.40998e-07	5.07594e-05	Hyper
cg02401352	ACAN	chr15	88811106	88811108	+	-0.209814	0.0158634	0.0477484	Hypo
cg01080689	ACSL1	chr4	184762789	184762791	+	-0.22981	0.0149993	0.0457731	Hypo
cg17386473	ACTR3	chr2	113957954	113957956	+	-0.304762	0.00366695	0.0159589	Hypo
cg10318771	ADAM23	chr2	206502949	206502951	+	0.212616	0.00431611	0.0179887	Hyper
cg00413734	AEBP1	chr7	44106310	44106312	-	-0.368199	0.00817028	0.028941	Hypo
cg14460215	APBA1	chr9	69518078	69518080	+	0.374927	0.00557333	0.0217371	Hyper
cg14398247	ARFGAP3	chr22	42820455	42820457	+	0.219953	0.000236548	0.00228266	Hyper
cg26824782	ATP6V0A2	chr12	123749976	123749978	+	0.207918	7.36395e-06	0.000245365	Hyper
cg03160526	B3GNTL1	chr17	82970533	82970535	+	0.211929	6.23903e-05	0.000943767	Hyper
cg03389755	BCAR3	chr1	93617358	93617360	+	0.207046	0.010729	0.0355258	Hyper
cg21788493	BDH1	chr3	197573976	197573978	-	0.207017	0.0103017	0.0344549	Hyper
cg13438944	C14orf179	chr14	75985839	75985841	+	0.446681	1.54138e-05	0.000386482	Hyper
cg07469168	C19orf54	chr19	40743521	40743523	-	-0.244293	0.00269082	0.0127057	Hypo
cg26278987	C4orf50	chr4	5958623	5958625	+	-0.331976	0.0119662	0.0385805	Hypo
cg23233802	CAMK2B	chr7	44285883	44285885	-	0.236886	0.0009071	0.00579606	Hyper
cg06508490	CAT	chr11	34467282	34467284	-	0.277083	0.0167589	0.0497886	Hyper
cg25849390	CCT6A	chr7	56060476	56060478	-	0.2071	1.97884e-06	0.000110114	Hyper
cg06307915	CETP	chr16	56970975	56970977	+	-0.270466	0.0161356	0.0483748	Hypo
cg16415365	CFAP46	chr10	132868427	132868429	-	-0.264832	0.0116022	0.0376961	Hypo
cg23024343	COG5	chr7	107561304	107561306	-	0.388759	0.000130418	0.00152986	Hyper
cg10765459	COL6A2	chr21	46105041	46105043	-	0.464159	0.00146353	0.00815979	Hyper
cg11897887	CST9L	chr20	23569994	23569996	+	0.393943	0.00486546	0.0196557	Hyper
cg24976563	DCAF11	chr14	24118428	24118430	+	-0.249386	0.00987717	0.0333748	Hypo
cg05416337	DCC	chr18	52338899	52338901	+	0.273561	0.00200908	0.0102664	Hyper
cg15926738	DCHS2	chr4	154352804	154352806	+	0.257262	0.00473819	0.019273	Hyper
cg19592003	DEFB114	chr6	49960401	49960403	+	0.211423	0.00327871	0.0146882	Hyper
cg26445985	DENND2A	chr7	140563372	140563374	+	-0.266552	0.00338746	0.0150441	Hypo
cg22180814	DHRS7	chr14	60147220	60147222	-	0.216114	0.001042	0.00639309	Hyper
cg06051619	DIP2C	chr10	547334	547336	-	0.205495	0.0103779	0.0346479	Hyper
cg01872988	DKFZp686A1627	chr13	19118603	19118605	+	-0.245083	0.00961039	0.0326854	Hypo
cg01085533	DLG1	chr3	197117260	197117262	-	0.255406	9.21333e-06	0.000281292	Hyper
cg21566106	DLGAP1	chr18	3655495	3655497	+	-0.278892	3.52466e-06	0.00015684	Hypo
cg06920833	DLGAP1	chr18	3666098	3666100	-	0.219079	3.15212e-05	0.000609112	Hyper
cg15132295	DNAH17	chr17	78507443	78507445	+	-0.2392	0.00751949	0.0271826	Hypo
cg19353052	DTX1	chr12	113078639	113078641	-	-0.298131	0.0127157	0.0403951	Hypo
cg10818676	DUSP27	chr1	167128856	167128858	+	-0.36877	0.00508285	0.020303	Hypo
cg10290321	ERICH1	chr8	674212	674214	+	0.209353	0.000757511	0.00509804	Hyper
cg01476442	FAM189A1	chr15	29376988	29376990	+	-0.262109	0.0157294	0.0474406	Hypo
cg16140565	FHIT	chr3	60434682	60434684	+	0.379581	0.016547	0.0493082	Hyper
cg06359308	FILIP1	chr6	75297570	75297572	+	0.200652	1.27846e-09	1.27014e-06	Hyper
cg14780448	FNIP2	chr4	158809189	158809191	+	-0.360491	0.00856133	0.0299722	Hypo
cg09085411	GALNT9	chr12	132330697	132330699	+	0.216489	7.70441e-05	0.00108262	Hyper
cg21893210	GLB1L	chr2	219243684	219243686	+	-0.200122	0.0155052	0.0469276	Hypo
cg16645714	GNB1	chr1	1873950	1873952	-	0.309925	0.00136198	0.0077434	Hyper
cg21234342	GPR116	chr6	46903392	46903394	-	-0.380966	0.00705042	0.0259069	Hypo
cg17699276	GRK5	chr10	119291263	119291265	-	0.309101	0.0116145	0.0377269	Hyper
cg24506221	GSTM1	chr1	109687778	109687780	+	0.321467	0.00727549	0.0265181	Hyper
cg18938907	GSTM1	chr1	109687833	109687835	-	0.234089	0.0127736	0.0405329	Hyper
cg11409139	HCG18	chr6	30324703	30324705	+	0.242474	0.000204072	0.00206616	Hyper
cg03876548	HCG4P6	chr6	29925827	29925829	+	0.29212	5.94999e-05	0.00091442	Hyper
cg18786623	HCG4P6	chr6	29926272	29926274	+	0.215745	0.0144647	0.0445412	Hyper
cg17348244	HEATR2	chr7	747223	747225	-	-0.469427	0.00349209	0.0153908	Hypo
cg01521131	HLA-C	chr6	31269886	31269888	-	0.265775	0.014658	0.0449792	Hyper
cg01023242	HLX	chr1	220883331	220883333	-	0.269215	0.00702982	0.0258531	Hyper
cg18645527	HNRNPLL	chr2	38592762	38592764	+	0.229166	0.00466505	0.0190521	Hyper
cg20517050	HOXA5	chr7	27144186	27144188	+	0.207824	2.55549e-05	0.000532931	Hyper
cg00105080	IGF1R	chr15	98734503	98734505	+	0.209821	7.21481e-05	0.00103759	Hyper
cg16570885	IGF2BP2	chr3	185758663	185758665	+	0.300318	0.00886462	0.0307751	Hyper
cg03643559	IKZF5	chr10	122997604	122997606	+	-0.394878	0.00464935	0.0190049	Hypo
cg08695784	IMMP2L	chr7	111486207	111486209	-	0.246511	0.000116221	0.00141704	Hyper
cg27286337	INPP5A	chr10	132741775	132741777	+	0.2056	0.00757693	0.027338	Hyper
cg16712416	INPP5B	chr1	37920072	37920074	+	-0.239914	0.00487311	0.0196786	Hypo
cg13407349	ITPR2	chr12	26636828	26636830	-	0.200845	2.90588e-05	0.000578281	Hyper
cg09856996	KIF26A	chr14	104159331	104159333	+	-0.22356	0.00566213	0.0219989	Hypo
cg15319704	KLF5	chr13	73058296	73058298	-	0.326971	5.43965e-08	1.2931e-05	Hyper
cg21882899	KLRC1	chr12	10455939	10455941	-	0.203728	7.97527e-05	0.00110786	Hyper
cg20085603	KRT6B	chr12	52453452	52453454	+	0.208522	4.5741e-07	4.58632e-05	Hyper
cg22336867	LGALS7	chr19	38774600	38774602	-	-0.353804	0.00103309	0.00635533	Hypo
cg21787989	LGALS8	chr1	236518279	236518281	+	0.286422	0.00145503	0.00812474	Hyper
cg04282082	LHX6	chr9	122226440	122226442	+	-0.294862	0.000837208	0.00547047	Hypo
cg21469772	LHX6	chr9	122227014	122227016	+	-0.210423	0.00114403	0.00683724	Hypo
cg13571460	LHX6	chr9	122227057	122227059	-	-0.247746	0.00147219	0.00819353	Hypo
cg15124400	LHX6	chr9	122227559	122227561	-	-0.313782	0.00310047	0.0140937	Hypo
cg03363289	LHX6	chr9	122227885	122227887	+	-0.243486	0.0061388	0.0233655	Hypo
cg04622888	LHX6	chr9	122227730	122227732	-	-0.277736	0.00850768	0.0298331	Hypo
cg13862711	LHX6	chr9	122227635	122227637	+	-0.300104	0.0107577	0.0355984	Hypo
cg00243527	LIF	chr22	30244604	30244606	+	0.266629	0.00107654	0.00654476	Hyper
cg04101572	LINC01331	chr5	74500693	74500695	-	0.231472	0.00412263	0.0173888	Hyper
cg24945462	LOC642852	chr21	45295069	45295071	-	0.229088	5.50833e-05	0.000869914	Hyper
cg03821116	LPCAT1	chr5	1498869	1498871	+	0.224509	0.0155955	0.0471391	Hyper
cg22830202	LRRC16A	chr6	25331346	25331348	-	0.203155	0.00981961	0.0332297	Hyper
cg11124135	LSM1	chr8	38174638	38174640	+	-0.236265	0.0128872	0.0408063	Hypo
cg08456262	MIPEPP3	chr13	21341856	21341858	-	0.238733	2.57811e-05	0.000535958	Hyper
cg09538777	MIR1273H	chr4	39360720	39360722	-	0.220183	0.000487308	0.00374557	Hyper
cg13066461	MRGPRX2	chr11	19056504	19056506	+	0.283525	0.00443767	0.0183621	Hyper
cg26077133	MSRA	chr8	10192360	10192362	+	-0.439999	0.00254327	0.012192	Hypo
cg00513811	MYO1D	chr17	32568595	32568597	-	0.238018	0.000354212	0.00300649	Hyper
cg14765183	NAP1L1	chr12	76048214	76048216	-	0.217843	2.83693e-06	0.0001373	Hyper
cg05023192	NDUFA10	chr2	240026498	240026500	-	-0.389005	0.0124888	0.0398536	Hypo
cg23423607	NDUFB1	chr14	92118959	92118961	-	0.28368	0.00564312	0.0219432	Hyper
cg02246922	OR12D3	chr6	29375046	29375048	+	0.393291	0.00186391	0.00972221	Hyper
cg12186981	OR2AG1	chr11	6783751	6783753	+	-0.276451	0.0147553	0.0452067	Hypo
cg02940070	PACSIN2	chr22	42947601	42947603	-	-0.390706	0.00839241	0.0295302	Hypo
cg08823359	PAPSS1	chr4	107720280	107720282	+	0.261988	0.000739324	0.00501173	Hyper
cg22021882	PCMTD1	chr8	51844294	51844296	-	0.22015	5.83948e-05	0.000903917	Hyper
cg01512230	PELI2	chr14	56187626	56187628	+	0.217084	0.00811505	0.0287937	Hyper
cg15349274	PHLDB2	chr3	111869030	111869032	+	0.303005	0.00835582	0.0294318	Hyper
cg14497649	PIGG	chr4	534707	534709	-	0.231263	0.00171246	0.00913921	Hyper
cg04413036	PLA2G6	chr22	38176448	38176450	-	0.213068	0.00041737	0.00336628	Hyper
cg22761582	PRDM15	chr21	41823278	41823280	+	0.216244	0.00117947	0.00698593	Hyper
cg21717724	PSMD5	chr9	120842235	120842237	-	0.23751	0.000749578	0.00506131	Hyper
cg06455324	PTER	chr10	16483370	16483372	+	0.203241	0.000175223	0.0018638	Hyper
cg09756125	PTPRN2	chr7	158458285	158458287	+	-0.270905	0.00245042	0.0118621	Hypo
cg12809159	PTTG1	chr5	160421400	160421402	+	0.243628	2.59707e-08	8.16002e-06	Hyper
cg07623341	RAD51B	chr14	67822195	67822197	+	0.208155	7.63942e-06	0.000250804	Hyper
cg14359894	RASSF2	chr20	4823484	4823486	+	0.22677	0.000445922	0.00352523	Hyper
cg18172516	RBMS1	chr2	160358344	160358346	+	-0.32572	0.012573	0.0400581	Hypo
cg21777015	RETN	chr19	7668906	7668908	+	-0.2719	2.5301e-05	0.000529742	Hypo
cg17171259	ROR1	chr1	64003354	64003356	-	0.236709	0.00588262	0.0226382	Hyper
cg24952411	RREB1	chr6	7232155	7232157	+	-0.241371	0.0125236	0.0399367	Hypo
cg00123214	RWDD3	chr1	95238050	95238052	-	0.325489	0.00538403	0.0211878	Hyper
cg08669168	SCFD2	chr4	52891493	52891495	-	0.319621	0.00451598	0.0185998	Hyper
cg05475474	SEMA6A	chr5	116461241	116461243	+	0.288747	0.00426228	0.0178234	Hyper
cg22138998	SFRS9	chr12	120466131	120466133	+	-0.295924	0.00583375	0.0224964	Hypo
cg05492172	SGIP1	chr1	66677370	66677372	+	0.440694	0.00248978	0.0120019	Hyper
cg09364373	SGIP1	chr1	66711585	66711587	+	0.363028	0.00411727	0.0173718	Hyper
cg09157251	SHANK2	chr11	70887145	70887147	+	0.275205	0.0101133	0.0339764	Hyper
cg03803585	SHANK2	chr11	70581177	70581179	+	-0.205211	0.016812	0.0499075	Hypo
cg09866143	SLC12A8	chr3	125142676	125142678	-	-0.411873	0.00361978	0.015808	Hypo
cg03967651	SLC2A1-AS1	chr1	42981638	42981640	-	0.400293	0.0106497	0.0353311	Hyper
cg16990280	SLC35E2	chr1	1743239	1743241	-	0.221007	0.000133646	0.00155487	Hyper
cg01921484	SLC45A4	chr8	141229616	141229618	-	0.200287	0.0106681	0.035377	Hyper
cg16490124	SNORA14B	chr1	235129053	235129055	-	0.306454	0.00997121	0.0336129	Hyper
cg24928141	TGFBR3	chr1	91688529	91688531	+	0.317887	0.00543906	0.0213446	Hyper
cg10238924	THSD4	chr15	71253204	71253206	-	0.429734	0.00504516	0.02019	Hyper
cg24753094	THSD4	chr15	71597726	71597728	+	-0.21305	0.00652146	0.0244471	Hypo
cg18932722	TMCC3	chr12	94593873	94593875	-	0.331306	0.01048	0.0349	Hyper
cg00923506	TMEM132B	chr12	125440540	125440542	+	-0.367126	0.00424479	0.0177697	Hypo
cg05457734	TMEM68	chr8	55744939	55744941	+	0.207965	3.76705e-05	0.000682002	Hyper
cg16112880	TMEM9	chr1	201154616	201154618	-	-0.504173	0.0025495	0.0122137	Hypo
cg15133953	TOP3A	chr17	18290625	18290627	+	0.447759	0.000153785	0.00170851	Hyper
cg20620756	WDR70	chr5	37620360	37620362	+	0.202016	8.41166e-07	6.60643e-05	Hyper
cg04156077	WWTR1	chr3	149703408	149703410	+	0.338007	0.00597006	0.0228883	Hyper
cg05867245	ZBTB46	chr20	63771061	63771063	-	0.284155	0.000596224	0.00430786	Hyper
cg23499373	ZNF135	chr19	58067209	58067211	-	0.373937	0.0118086	0.038197	Hyper
cg27076160	ZNF365	chr10	62671772	62671774	+	0.233461	0.00325662	0.0146178	Hyper
cg04417708	ZZEF1	chr17	4140572	4140574	+	-0.306643	0.0125073	0.0398982	Hypo
cg01534423		chr17	19062242	19062244	-	0.266887	3.83742e-12	3.80685e-08	Hyper
cg17164117		chr12	82343002	82343004	+	0.205072	4.18669e-06	0.000173744	Hyper
cg17102205		chr2	207227236	207227238	-	0.210011	5.39883e-06	0.000203022	Hyper
cg12870170		chr5	62297436	62297438	-	0.222934	1.25854e-05	0.000340839	Hyper
cg09713549		chr12	13160985	13160987	+	0.22677	1.35486e-05	0.000356951	Hyper
cg08234415		chr10	2501698	2501700	-	0.257502	4.18923e-05	0.000729015	Hyper
cg26096884		chr18	22324737	22324739	+	0.215244	0.000171854	0.00184063	Hyper
cg08739447		chr15	92681660	92681662	-	-0.287885	0.000310074	0.00274422	Hypo
cg17035814		chr6	67066418	67066420	+	0.234135	0.000354976	0.00301091	Hyper
cg27627905		chr14	92269599	92269601	+	-0.314579	0.000676273	0.00470559	Hypo
cg21005683		chr4	158269901	158269903	+	-0.241786	0.000874084	0.00564256	Hypo
cg01982279		chr14	22634449	22634451	-	-0.339617	0.00103601	0.00636732	Hypo
cg25291037		chr2	132400311	132400313	+	0.237819	0.0010866	0.00658874	Hyper
cg23409591		chr2	216810474	216810476	+	-0.29795	0.0011182	0.00672637	Hypo
cg19607954		chr2	129060075	129060077	+	-0.201631	0.00125966	0.00732246	Hypo
cg10471638		chr6	33935750	33935752	+	0.284574	0.00128093	0.00741116	Hyper
cg01156747		chr7	120658	120660	+	0.338692	0.00138786	0.00784597	Hyper
cg02404197		chr5	81857365	81857367	-	-0.321513	0.00144962	0.00810291	Hypo
cg10919053		chr1	7856622	7856624	+	0.259682	0.00163241	0.00882788	Hyper
cg17390076		chr6	155328753	155328755	+	-0.385176	0.00184267	0.0096414	Hypo
cg18757817		chr2	207707440	207707442	+	0.319917	0.00194997	0.0100435	Hyper
cg09897501		chr13	112169052	112169054	-	0.20089	0.00196211	0.01009	Hyper
cg02627872		chr1	229124762	229124764	+	0.399582	0.0020425	0.0103885	Hyper
cg13522370		chr9	79937230	79937232	-	-0.431211	0.00208395	0.0105397	Hypo
cg05076037		chr6	165755518	165755520	+	-0.274602	0.00231959	0.0113958	Hypo
cg22798725		chr5	72812251	72812253	+	0.243558	0.00238042	0.0116143	Hyper
cg17429539		chr6	168207818	168207820	+	-0.278198	0.00264364	0.012545	Hypo
cg07430864		chr14	22221619	22221621	-	-0.245988	0.00330026	0.0147601	Hypo
cg10942914		chr5	135020423	135020425	+	-0.269591	0.0035257	0.0154989	Hypo
cg22953237		chr7	31386067	31386069	+	0.359169	0.00353794	0.0155402	Hyper
cg00704384		chr11	3084277	3084279	-	-0.272383	0.00410475	0.0173335	Hypo
cg17908734		chr12	19708132	19708134	+	0.31092	0.00426877	0.0178428	Hyper
cg10202835		chr5	25190562	25190564	-	-0.20427	0.00473652	0.0192673	Hypo
cg14885973		chr17	3382995	3382997	-	0.203907	0.0052571	0.0208181	Hyper
cg10900271		chr7	156365157	156365159	-	0.386476	0.00537601	0.0211633	Hyper
cg00276792		chr16	3158794	3158796	+	0.23458	0.00626517	0.0237236	Hyper
cg14129832		chr11	1642719	1642721	-	-0.345097	0.00637337	0.0240277	Hypo
cg24917131		chr2	792202	792204	-	0.247834	0.00692629	0.0255708	Hyper
cg21294301		chr1	8059994	8059996	-	0.396823	0.00754314	0.0272459	Hyper
cg11936536		chr11	133914514	133914516	-	0.281222	0.00792401	0.02828	Hyper
cg05279330		chr13	26202116	26202118	+	0.317574	0.00819498	0.029007	Hyper
cg03192186		chr7	46129920	46129922	-	-0.268845	0.00821349	0.0290565	Hypo
cg12475092		chr5	85638618	85638620	+	0.207292	0.0087166	0.0303844	Hyper
cg08408305		chr20	398896	398898	-	0.365339	0.00993192	0.0335122	Hyper
cg09422696		chr8	143544019	143544021	+	-0.243687	0.00994467	0.0335428	Hypo
cg12475902		chr1	6704144	6704146	-	0.221897	0.0104355	0.0347923	Hyper
cg24135923		chr4	123346651	123346653	+	0.225677	0.0115591	0.0375889	Hyper
cg02494911		chr22	22930480	22930482	+	-0.285827	0.0117478	0.0380477	Hypo
cg13799104		chr4	131614119	131614121	-	0.226353	0.0119749	0.0386023	Hyper
cg16586288		chr20	19073290	19073292	-	-0.203741	0.0119907	0.0386422	Hypo
cg22713460		chr9	69674665	69674667	+	0.241237	0.0133464	0.0419052	Hyper
cg13916633		chr11	35623305	35623307	+	-0.229252	0.0134463	0.0421422	Hypo
cg25134647		chr12	25302055	25302057	+	-0.326126	0.0140276	0.0435143	Hypo
cg04875706		chr15	96768697	96768699	-	0.293591	0.0144058	0.044407	Hyper
cg22888160		chr1	152204796	152204798	-	0.215582	0.014613	0.0448739	Hyper
cg08629394		chr12	95795154	95795156	+	0.330513	0.0148527	0.0454305	Hyper
cg13444772		chr4	52834601	52834603	+	0.237653	0.0156583	0.0472817	Hyper
cg16488130		chr20	17807913	17807915	+	0.204973	0.016695	0.0496426	Hyper
cg02757577		chr15	78243076	78243078	-	0.201192	0.0167736	0.049821	Hyper
aMean Methylation Difference as MMD
bDirection of methylation change showing “Hyper” as hyper methylated in PACS, “Hypo” as hypo methylated in PACS patient.

## Sheet: Table_S4b
Supplementary Table S4b. Differentially methylated CpG sites (DMC) in PACS compared to Con. List of 98 DMC from PACS (n=8) vs. Con (n=22) using absolute MMD > 0.2 and FDR adjusted p-value < 0.05.
Probe_ID	Official gene name	CHR_hg38	Start	End	Strand	MMDa	P-Value	Adj. P-Value	Direction of DNA methylation changeb
cg01534423		chr17	19062242	19062244	-	0.235005	8.5698e-11	3.27289e-07	Hyper
cg15319704	KLF5	chr13	73058296	73058298	-	0.348254	9.21911e-09	5.91906e-06	Hyper
cg11626929		chr7	22700782	22700784	-	0.249587	4.05911e-08	1.54081e-05	Hyper
cg12809159	PTTG1	chr5	160421400	160421402	+	0.200986	9.86569e-07	0.000136324	Hyper
cg21566106	DLGAP1	chr18	3655495	3655497	+	-0.255032	1.20678e-05	0.000750433	Hypo
cg22111694		chr1	144160587	144160589	-	0.353017	1.20963e-05	0.000751712	Hyper
cg06307915	CETP	chr16	56970975	56970977	+	-0.518758	1.58524e-05	0.000903991	Hypo
cg13438944	C14orf179	chr14	75985839	75985841	+	0.438351	1.61527e-05	0.000915911	Hyper
cg06920833	DLGAP1	chr18	3666098	3666100	-	0.219613	2.39518e-05	0.00119453	Hyper
cg08161142		chr13	23699477	23699479	-	-0.200197	3.51123e-05	0.00154535	Hypo
cg00648024	EPS8L2	chr11	723428	723430	-	0.238524	7.24488e-05	0.00250059	Hyper
cg05179499	OSGIN1	chr16	83949063	83949065	+	-0.252048	0.000104405	0.00319116	Hypo
cg24945462	LOC642852	chr21	45295069	45295071	-	0.213102	0.000119183	0.00348044	Hyper
cg23409591		chr2	216810474	216810476	+	-0.354723	0.000123649	0.00356493	Hypo
cg27083089	HLA-B	chr6	31354343	31354345	+	0.255517	0.000136381	0.00379618	Hyper
cg05555048		chr1	67534848	67534850	+	0.220011	0.000173156	0.00443099	Hyper
cg21655171	C7orf50	chr7	1058315	1058317	-	-0.23421	0.000181997	0.00457292	Hypo
cg08823359	PAPSS1	chr4	107720280	107720282	+	0.288987	0.000197527	0.00481905	Hyper
cg19607954		chr2	129060075	129060077	+	-0.230293	0.000243163	0.00551487	Hypo
cg25291037		chr2	132400311	132400313	+	0.262538	0.000307017	0.00639545	Hyper
cg07469168	C19orf54	chr19	40743521	40743523	-	-0.29541	0.000323737	0.00662147	Hypo
cg24587835	LOC339166	chr17	5770913	5770915	-	0.266766	0.000350776	0.00696031	Hyper
cg23009094	PCSK6	chr15	101322483	101322485	+	-0.21026	0.000554327	0.00928311	Hypo
cg03424508	RPH3AL	chr17	237133	237135	-	-0.243896	0.000650129	0.0102669	Hypo
cg02627872		chr1	229124762	229124764	+	0.439265	0.000674721	0.0105087	Hyper
cg23233802	CAMK2B	chr7	44285883	44285885	-	0.238223	0.000722925	0.0109765	Hyper
cg08629394		chr12	95795154	95795156	+	0.466843	0.000734029	0.0110756	Hyper
cg02772880	HYDIN	chr16	71226747	71226749	-	-0.317007	0.000920317	0.0127718	Hypo
cg08739447		chr15	92681660	92681662	-	-0.255986	0.000957977	0.0130939	Hypo
cg21777015	RETN	chr19	7668906	7668908	+	-0.200277	0.000981337	0.0132867	Hypo
cg27527798	ELFN1	chr7	1733608	1733610	-	-0.220681	0.00100622	0.0134915	Hypo
cg09157251	SHANK2	chr11	70887145	70887147	+	0.353249	0.00108091	0.0140973	Hyper
cg14359894	RASSF2	chr20	4823484	4823486	+	0.204757	0.00112661	0.0144737	Hyper
cg19508671		chr15	52100611	52100613	+	0.208084	0.00119946	0.0150497	Hyper
cg18709904	C14orf182	chr14	50007811	50007813	+	-0.407126	0.00136224	0.0162948	Hypo
cg14666386		chr7	144451229	144451231	-	-0.28968	0.00136971	0.0163491	Hypo
cg19759847	MKS1	chr17	58206002	58206004	+	-0.204022	0.00142348	0.0167458	Hypo
cg03803585	SHANK2	chr11	70581177	70581179	+	-0.275639	0.00150398	0.0173366	Hypo
cg10855427		chr2	234823704	234823706	+	0.294547	0.00153556	0.0175602	Hyper
cg18172516	RBMS1	chr2	160358344	160358346	+	-0.405114	0.00201361	0.0207558	Hypo
cg08476485	SEMA5B	chr3	122965190	122965192	+	0.267074	0.00223133	0.0221245	Hyper
cg15970640	SORCS2	chr4	7636441	7636443	-	-0.346776	0.00230803	0.022577	Hypo
cg15914672		chr22	47918624	47918626	-	0.267052	0.0023237	0.022669	Hyper
cg16415365	CFAP46	chr10	132868427	132868429	-	-0.320109	0.00233917	0.0227623	Hypo
cg14413680		chr7	2499707	2499709	-	-0.296837	0.00244164	0.0233915	Hypo
cg01982279		chr14	22634449	22634451	-	-0.302574	0.00267655	0.0247549	Hypo
cg24433844		chr6	31051716	31051718	+	0.212432	0.00277535	0.0253188	Hyper
cg02404197		chr5	81857365	81857367	-	-0.293693	0.00288848	0.025967	Hypo
cg21717724	PSMD5	chr9	120842235	120842237	-	0.201893	0.00307888	0.0270165	Hyper
cg27627905		chr14	92269599	92269601	+	-0.264742	0.00309054	0.0270809	Hypo
cg15294621		chr14	70683919	70683921	-	-0.263398	0.00317996	0.0275561	Hypo
cg21005683		chr4	158269901	158269903	+	-0.207335	0.00323603	0.0278567	Hypo
cg21294301		chr1	8059994	8059996	-	0.433954	0.0032782	0.0280795	Hyper
cg06487085		chr1	219616878	219616880	-	-0.300487	0.00340359	0.0287294	Hypo
cg12340462		chr9	41672608	41672610	-	0.382131	0.00364151	0.0299562	Hyper
cg03224005		chr1	232593872	232593874	+	-0.229474	0.00366336	0.0300724	Hypo
cg22953237		chr7	31386067	31386069	+	0.351105	0.00374789	0.0304991	Hyper
cg14571382		chr8	48548030	48548032	-	-0.210848	0.00382832	0.0308882	Hypo
cg11169344		chr2	192537206	192537208	+	-0.337356	0.0038902	0.0311978	Hypo
cg22037249	HLA-DPA1	chr6	33069912	33069914	-	0.240606	0.00390987	0.031288	Hyper
cg09866143	SLC12A8	chr3	125142676	125142678	-	-0.400396	0.00401422	0.0318229	Hypo
cg01414116		chr12	130236259	130236261	+	-0.29529	0.00418199	0.0326511	Hypo
cg09146088		chr5	145925525	145925527	+	0.32546	0.00425191	0.0329848	Hyper
cg05084668	ALG1L	chr3	125936537	125936539	-	-0.283792	0.0042591	0.0330173	Hypo
cg24883219		chr18	14457820	14457822	-	-0.35025	0.00431604	0.033283	Hypo
cg16712416	INPP5B	chr1	37920072	37920074	+	-0.237759	0.00461439	0.0347162	Hypo
cg23499373	ZNF135	chr19	58067209	58067211	-	0.417339	0.00472105	0.0351938	Hyper
cg07430864		chr14	22221619	22221621	-	-0.231692	0.00474995	0.0353249	Hypo
cg17390076		chr6	155328753	155328755	+	-0.339638	0.00478552	0.0354803	Hypo
cg22888160		chr1	152204796	152204798	-	0.24788	0.00484395	0.035742	Hyper
cg03600007	CACNG3	chr16	24344927	24344929	+	-0.336441	0.00526832	0.0376552	Hypo
cg10919053		chr1	7856622	7856624	+	0.222681	0.00539298	0.0381925	Hyper
cg23019589		chr5	10091812	10091814	+	-0.245281	0.00549821	0.0386473	Hypo
cg21893210	GLB1L	chr2	219243684	219243686	+	-0.228349	0.00554352	0.0388434	Hypo
cg19848641		chr10	14397215	14397217	+	0.243123	0.00555041	0.0388711	Hyper
cg09756125	PTPRN2	chr7	158458285	158458287	+	-0.240012	0.00587976	0.0403145	Hypo
cg13509677		chr20	23644908	23644910	+	0.213845	0.00617523	0.0415665	Hyper
cg12134602	C7orf45	chr7	130216631	130216633	+	-0.337824	0.00648546	0.0428661	Hypo
cg01120761	CLEC4C	chr12	7750573	7750575	+	-0.220356	0.00651859	0.0429911	Hypo
cg26445985	DENND2A	chr7	140563372	140563374	+	-0.241164	0.00664177	0.0434747	Hypo
cg23727079		chr7	16926698	16926700	+	-0.265339	0.0066435	0.0434802	Hypo
cg10471638		chr6	33935750	33935752	+	0.230337	0.00692704	0.0446192	Hyper
cg01269359	ATP9A	chr20	51761489	51761491	+	-0.217671	0.00702456	0.0450136	Hypo
cg01591343	WDR27	chr6	169457354	169457356	+	-0.309947	0.00706826	0.0451891	Hypo
cg14104700		chr13	21315634	21315636	+	0.260126	0.00709228	0.0452783	Hyper
cg05076037		chr6	165755518	165755520	+	-0.235662	0.00713921	0.0454629	Hypo
cg17908734		chr12	19708132	19708134	+	0.285739	0.00726766	0.0459738	Hyper
cg24906015		chr2	58255631	58255633	+	0.359649	0.0073752	0.0463933	Hyper
cg16696513		chr2	240477860	240477862	-	0.240287	0.00737551	0.0463938	Hyper
cg25963939	OSBPL5	chr11	3147224	3147226	+	-0.263259	0.00745358	0.046687	Hypo
cg22505202		chr1	94623003	94623005	-	-0.31432	0.0076452	0.0474416	Hypo
cg11936536		chr11	133914514	133914516	-	0.277932	0.00769324	0.0476296	Hyper
cg26077133	MSRA	chr8	10192360	10192362	+	-0.377568	0.00770109	0.0476568	Hypo
cg06876274		chr6	167712072	167712074	+	-0.253349	0.00806163	0.0490415	Hypo
cg04858090	WDR27	chr6	169658342	169658344	-	-0.268416	0.00808424	0.0491272	Hypo
cg03192186		chr7	46129920	46129922	-	-0.265177	0.00809018	0.049149	Hypo
cg01127608	LMX1B	chr9	126615574	126615576	+	0.365544	0.00826652	0.0498173	Hyper
cg01377456	DTNA	chr18	34624729	34624731	-	-0.328865	0.00829958	0.049944	Hypo
aMean Methylation Difference as MMD
bDirection of methylation change showing “Hyper” as hyper methylated in PACS, “Hypo” as hypo methylated in PACS patient.
